# Supplementary material for: MALAT1/miR-146a/COX-2 Expression Profile Six Months After Myocardial Infarction and Association of MALAT1 rs3200401 and miR-146a rs2910164 with Disease Susceptibility
Source: Biomedicines. 2026 Jun 24;14(7):1433. doi: 10.3390/biomedicines14071433 (PMC13404195; doi:10.3390/biomedicines14071433)
Supplement: Supplementary file 1 [file biomedicines-14-01433-s001.zip]

Archive with 1 entries (1 files):
- biomedicines-4357128-supplementary.pdf
